# Supplementary material for: Increased Intrahepatic Expression of Immune Checkpoint Molecules in Autoimmune Liver Disease
Source: Cells. 2021 Oct 6;10(10):2671. doi: 10.3390/cells10102671 (PMC8534248; doi:10.3390/cells10102671)
Supplement: Supplementary file 1 [file cells-10-02671-s001.zip]

Archive with 1 entries (1 files):
- cells-1355446-supplementary.pdf
